# Supplementary material for: Enhanced Anticancer Response of Curcumin- and Piperine-Loaded Lignin-g-p (NIPAM-co-DMAEMA) Gold Nanogels against U-251 MG Glioblastoma Multiforme
Source: Biomedicines. 2021 Oct 21;9(11):1516. doi: 10.3390/biomedicines9111516 (PMC8615061; doi:10.3390/biomedicines9111516)
Supplement: Supplementary file 1 [file biomedicines-09-01516-s001.zip]

Archive with 1 entries (1 files):
- biomedicines-1350991-supplementary.pdf
